# Supplementary material for: Early postoperative alignment and preoperative stereopsis as determinants of success in intermittent exotropia surgery
Source: PLoS One. 2025 Oct 10;20(10):e0329609. doi: 10.1371/journal.pone.0329609 (PMC12513599; doi:10.1371/journal.pone.0329609)
Supplement: S2 — (XLSX) [file pone.0329609.s002.xlsx]

## Sheet: Sheet1
Sex	Age	VA	Stereop	stereo preop	Refraction	Anisometropia	Prior Rx	Duration (year)	Preop angle	No. Muscle sx	Type of sx	Adjust able	Postop day1	Angle day1	Postop 1 week	Angle 1 week	Postop 1 mo.	Angle 1 mo.	Postop 3 mo.	Angle 3 mo.	Postop 6 mo.	Angle 6 mo.	Postop 1 y	Angle 1 y	Overcorrection	SuccessY/N	Reop	stereo preop
2	8	0.1	1	140	-1.5	0.75	6	3	25	2	3	2	3	6	1	0	1	0	1	0	1	0	1	0	2	1	2	100
1	66	0.1	1	60	-1	0.75	7	10	25	2	3	2	1	0	1	0	1	0	2	2	2	4	2	6	2	1	2	60
1	19	0.1	1	100	-4	2	1	4	25	2	3	2	1	0	2	2	2	2	1	0	2	4	2	4	1	1	2	100
1	65	0.1	1	90	-1.25	0.25	7	2	25	2	3	2	1	0	1	0	1	0	2	2	2	2	1	0	2	1	2	90
2	7	0	1	140	-2	0.5	6	3	25	2	3	2	1	0	1	0	1	0	1	0	1	0	2	4	2	1	2	140
1	6	0.1	1	100	-0.5	0.5	6	1	30	2	3	2	3	14	1	0	1	0	2	2	2	4	2	4	1	1	2	100
2	4	0	1	40	-2.5	0	6	2	35	2	3	2	1	0	1	0	2	4	2	8	2	10	2	8	2	1	2	40
2	41	0	1	400	-3.25	0	4	30	35	2	3	2	1	0	2	6	2	6	2	8	2	10	2	8	2	1	2	200
1	9	0.1	1	400	0.75	0	2	2	40	2	3	2	3	6	2	4	2	4	2	4	2	4	2	6	1	1	2	400
2	10	0.1	1	40	-5.75	2.25	6	2	40	2	3	2	3	4	1	0	1	0	1	0	1	0	2	2	1	1	2	40
2	51	0.1	1	4	3.75	0.75	1	4	45	2	3	2	2	4	2	4	2	4	2	4	2	4	2	4	2	1	2	4
2	39	0.1	1	100	0	0	7	5	45	2	3	2	3	2	1	0	2	4	2	4	2	4	2	6	1	1	2	100
1	53	0.2	1	200	0	0.5	1	20	45	2	3	2	3	8	2	10	2	15	2	15	2	8	2	10	1	1	2	200
1	22	0	1	40	-0.5	0	6	5	45	2	3	2	2	4	2	4	2	2	2	4	2	4	2	6	2	1	2	40
1	37	0.1	1	60	-1	1	1	2	45	2	3	2	1	0	1	0	1	0	1	0	1	0	2	2	2	1	2	60
1	61	0.1	1	800	0	0	7	4	45	2	3	2	2	4	2	4	2	6	2	8	2	10	2	8	2	1	2	400
1	47	0.1	1		0.5	0	7	3	45	2	3	2	1	2	2	2	2	2	2	2	2	2	2	4	2	1	2
1	55	0.2	1	100	-0.5	1	1	2	45	2	3	2	2	10	2	6	2	10	2	8	2	8	2	8	2	1	2	100
2	12	0	1	200	2	0	5	2	45	2	3	2	1	0	2	10	2	6	2	6	2	6	2	6	2	1	2	200
1	25	0.1	1	80	-1.5	0	7	6	50	2	3	2	2	12	2	12	1	0	1	0	1	0	2	2	2	1	2	80
2	24	0.1	1	200	-1	0	7	10	50	2	3	2	2	20	2	10	2	8	2	10	2	8	2	10	2	1	2	200
2	15	0.2	1	60	-7.25	5	1	2	50	2	3	2	2	10	2	10	2	8	2	10	2	8	2	10	2	1	0	60
2	11	0.2	1	0	-4.25	2	6	3	35	2	3	2	3	2	1	0	2	4	2	8	2	10	2	10	1	1	2	0
2	11	0	1	80	-0.75	0	6	4	30	2	3	2	1	0	2	2	2	4	2	4	2	6	2	8	2	1	2	80
2	38	0	1	200	0.5	0	1	2	50	2	3	2	1	0	2	4	2	6	2	6	2	8	2	10	2	1	2	200
1	7	0	1	100	-0.75	0	5	2	35	2	3	2	1	0	2	4	2	6	2	6	2	6	2	8	2	1	2	100
1	5	0.1	1	40	-1	0.5	5	3	20	2	4	2	2	5	2	5	2	10	2	10	2	10	2	15	2	1	2	40
1	11	0.1	1	50	-3.5	1.25	6	2	20	2	4	2	2	8	2	10	2	10	2	8	2	8	2	10	2	1	2	50
1	28	0.1	1	40	-5.5	0	1	10	20	2	4	2	2	4	1	0	1	0	2	4	2	6	2	4	2	1	2	40
1	5	0.1	1	80	0.75	0	5	3	20	2	4	2	1	0	1	0	1	0	1	0	1	0	1	0	2	1	2	80
1	9	0.1	1	80	0	0	7	3	20	2	4	2	1	0	1	0	1	0	1	0	1	0	1	0	2	1	2	80
2	7	0.2	1	100	-4.25	1	3	3	20	2	4	2	3	6	1	0	1	0	2	2	2	4	2	6	1	1	2	100
1	8	0.1	1	80	0	0	5	5	25	2	4	2	1	0	1	0	1	0	2	2	2	4	2	6	2	1	2	80
1	5	0	1	60	0.75	0	5	3	25	2	4	2	1	0	1	0	1	0	1	0	2	2	2	2	2	1	2	60
2	6	0.1	1	40	0	0	5	4	25	2	4	2	2	4	1	0	1	0	1	0	1	0	1	0	2	1	2	40
1	6	0.3	1	80	-1.5	0.25	6	5	30	2	4	2	3	10	2	8	2	8	2	10	2	6	2	6	1	1	2	80
1	10	0.1	1	100	0	0.25	5	4	30	2	4	2	2	4	2	6	2	10	2	8	2	8	2	8	2	1	2	100
1	10	0.1	1	1400	0	0	5	1	30	2	4	2	3	5	2	4	2	4	2	2	2	4	2	6	1	1	2	1400
1	6	0.2	1	400	-0.5	0	7	2	30	2	4	2	2	8	2	8	2	8	2	8	2	10	2	8	2	1	2	400
2	6	0.1	1	100	0.75	0.5	7	4	30	2	4	2	3	4	3	6	1	0	2	2	2	12	2	10	1	1	1	100
1	52	1	1	100	-0.5	0.75	7	1	30	2	4	1	2	4	2	8	2	8	2	6	2	8	2	8	2	1	2	100
1	6	0.1	1	60	1	1	7	3	30	2	4	2	1	0	1	0	1	0	2	2	1	0	2	4	2	1	2	60
1	6	0.1	1	80	1.625	0.5	6	2	30	2	4	2	3	10	2	8	2	8	2	8	2	8	2	8	1	1	2	80
2	4	0.4	1	100	-0.5	0.25	6	0.5	35	2	4	2	3	5	1	0	1	0	1	0	2	2	2	4	1	1	2	100
2	9	0.3	1	40	-4	2.25	6	5	35	2	4	2	2	10	2	20	1	0	2	2	2	4	2	6	2	1	2	40
1	8	0.1	1	800	1	0.5	6	3	35	2	4	2	2	6	2	6	2	6	2	8	2	6	2	8	2	1	2	800
2	7	0	1	40	0	0.5	5	5	35	2	4	2	2	15	1	0	1	0	1	0	2	4	2	6	2	1	2	40
2	5	0.1	1	200	-4.25	1	6	3	35	2	4	2	3	4	1	0	1	0	2	4	2	4	2	6	1	1	2	200
2	10	0.2	1	400	-4.25	2	6	3	35	2	4	2	3	6	1	0	2	2	2	4	2	6	2	8	1	1	2	400
1	6	0.2	1	100	-4	0.75	6	5	40	2	4	2	1	0	1	0	2	2	2	4	2	2	2	6	2	1	2	100
1	15	0	1	50	-3.75	1	1	5	40	2	4	2	1	0	1	0	2	4	2	4	2	6	2	8	2	1	2	50
1	27	0.1	1	60	-1.75	0	7	10	40	2	4	2	1	0	1	0	1	0	1	0	1	0	2	2	2	1	2	60
1	12	0.1	1	50	0	0	7	1	40	2	4	2	1	0	2	4	2	6	2	6	2	6	2	8	2	1	2	50
1	5	0.2	1	50	0	0.5	5	2	40	2	4	2	1	0	1	0	2	2	1	0	2	2	2	6	2	1	2	50
2	12	0.1	1	80	0	0	5	6	40	2	4	2	1	0	1	0	1	0	2	2	1	0	2	2	2	1	2	80
1	15	0.4	1	60	-3.5	1	4	5	40	2	4	2	2	4	2	4	2	6	2	8	2	8	2	10	2	1	2	60
1	9	0.2	1	60	0	0	7	5	40	2	4	2	2	20	2	18	2	4	2	6	2	4	2	4	2	1	2	60
2	8	0.2	1	40	0.5	0	5	4	40	2	4	2	1	0	2	4	2	4	2	6	2	8	2	8	2	1	2	40
2	10	0.1	1	50	-1	0	6	0.5	45	2	4	2	3	4	2	6	1	0	1	0	2	2	2	6	1	1	2	50
1	13	0.4	1	60	-1.25	0	6	5	45	2	4	2	2	10	2	10	2	8	2	8	2	8	2	10	2	1	2	60
2	41	0.1	1	50	0	0	7	20	45	2	4	2	3	6	2	10	2	6	2	6	2	6	2	8	1	1	2	50
2	22	0.1	1	40	-3.75	2.75	1	10	45	2	4	2	1	0	1	0	1	0	2	2	2	4	2	6	2	1	2	40
2	7	0.2	1	60	-6	3.25	4	4	50	2	4	2	2	15	2	10	2	10	2	8	2	10	2	8	2	1	2	60
1	9	0.3	1	40	-7.5	2	1	2	50	2	4	2	2	10	2	10	2	4	2	8	2	8	2	8	2	1	2	40
1	10	0.1	1	60	0	0.25	5	5	50	2	4	2	1	0	1	0	2	4	2	4	2	6	2	6	2	1	2	60
2	21	0	1	300	-2.5	2.5	1	10	50	2	4	2	2	8	2	4	2	2	2	2	2	2	2	6	2	1	2	300
2	5	0.3	1	100	-4	0.5	6	2	35	2	4	2	3	10	3	4	3	4	1	0	2	4	2	6	1	1	2	100
2	7	0.1	1	80	-1.5	0	6	3	20	2	4	2	3	12	3	6	1	0	2	4	2	6	2	8	1	1	2	80
1	6	0.3	1	50	0.75	0.25	5	3	30	2	4	2	3	14	3	12	3	6	1	0	2	4	2	6	1	1	2	50
2	65	0.2	1	100	-0.5	0	6	3	35	2	3	2	3	4	3	8	3	10	1	0	2	4	2	4	1	1	2	100
2	42	0.1	1	80	1	0.5	1	10	35	2	3	2	1	0	2	4	2	6	2	8	2	8	2	8	2	1	2	80
1	9	0.2	1	40	0.5	0	6	2	35	2	4	2	3	2	1	0	1	0	2	4	2	6	2	6	1	1	2	40
2	34	0.1	1	60	0.5	0.75	1	5	40	2	3	2	3	10	3	6	1	0	1	0	2	4	2	4	1	1	2	60
1	8	0	1	50	-2	0.5	1	3	35	2	4	2	3	10	3	4	1	0	1	0	2	4	2	6	1	1	2	50
2	10	0.2	1	100	0.25	0	6	3	47	2	3	2	3	12	3	6	3	4	1	0	1	0	2	6	1	1	2	100
2	8	0.1	1	60	0	0	6	2	22	2	4	2	3	14	3	6	1	0	2	4	2	6	2	6	1	1	2	60
1	25	0	1	50	-1	0.5	1	5	40	2	3	1	3	14	3	14	3	8	1	0	3	8	3	4	1	1	2	50
1	5	0.3	1	200	0.75	0	5	2	35	2	4	2	3	10	3	10	1	0	2	6	2	8	2	10	1	1	2	200
2	5	0.4	1	400	0.5	0.25	5	2	30	2	4	2	3	20	3	20	3	16	2	2	2	4	2	6	1	1	2	400
1	11	0.1	1	50	0	0	5	4	45	2	3	2	3	6	3	4	1	0	1	0	2	4	2	8	1	1	2	50
2	7	0.3	1	60	0.5	0	5	1.5	35	2	3	2	3	35	3	30	3	10	1	0	2	4	2	4	1	1	2	60
2	12	0	1	40	-0.5	0.25	6	3	30	2	3	2	3	14	3	10	3	8	3	10	2	8	2	10	1	1	2	40
2	9	0	1	50	-2	0	6	3	40	2	3	2	3	12	3	6	1	0	2	4	2	8	2	10	1	1	2	50
1	9	0	1	60	0	0	5	2	20	2	4	2	3	6	3	4	1	0	2	4	2	6	2	6	1	1	2	60
2	15	0.1	1	200	-0.5	0	1	5	50	2	3	2	2	6	2	4	2	8	2	10	2	8	2	10	2	1	2	200
1	9	0.2	1	50	0.25	0	5	4	40	2	4	2	3	6	3	4	1	0	2	4	2	6	2	8	1	1	2	50
2	10	0.1	1	40	0	0	5	2	30	2	4	2	1	0	2	4	2	6	2	6	2	8	2	8	2	1	2	40
2	16	0	1	60	-1.5	0.5	6	6	45	2	3	1	3	8	3	6	3	4	1	0	1	0	2	6	1	1	2	60
1	31	0.1	1	60	-1.25	0.5	1	6	40	2	3	1	3	12	3	8	3	4	1	0	2	6	2	8	1	1	2	60
2	18	0.2	1	40	0	0	7	10	25	2	3	2	2	12	2	14	2	14	2	12	2	12	2	16	2	2	2	40
1	8	0.1	1	400	-0.5	0.25	1	2	40	2	3	2	1	0	2	10	2	6	2	14	2	14	2	16	2	2	2	400
1	21	0.2	1	200	0	0	1	20	45	2	3	2	2	14	2	12	2	14	2	14	2	14	2	12	2	2	2	200
2	34	0.8	1	800	5	3.25	7	10	45	2	3	2	2	4	2	10	2	14	2	10	2	10	2	10	2	2	2	800
1	9	0	1	40	-1	0.25	6	5	50	2	3	2	2	6	2	8	2	10	2	14	2	30	2	35	2	2	2	40
1	20	0.2	1	400	-11	11	1	3	50	2	3	2	2	12	2	14	2	12	2	14	2	14	2	16	2	2	2	400
1	9	0	1	50	-1	0	5	5	25	2	4	2	2	15	2	20	2	25	2	20	2	20	2	25	2	2	2	50
2	8	0.4	1	40	-8	2	6	3	25	2	4	2	2	10	2	16	2	14	2	18	2	20	2	18	2	2	2	40
2	6	0	1	80	0	0	5	2	25	2	4	2	3	6	2	4	2	14	2	14	2	12	2	12	1	2	2	80
2	9	0.1	1	200	-6.5	0	6	2	30	2	4	2	1	0	2	10	2	10	2	15	2	14	2	16	2	2	2	100
2	6	0.3	1	100	-1	1	6	5	30	2	4	2	2	12	2	10	2	16	2	18	2	30	2	36	2	2	1	100
1	6	0.1	1	40	0.75	0	7	2	30	2	4	2	1	0	1	0	2	4	2	8	2	10	2	10	2	2	2	40
1	18	0.1	1	40	-1	0	7	10	30	2	4	2	2	10	2	14	2	12	2	14	2	14	2	16	2	2	2	40
2	9	0.1	1	200	-0.5	0.5	6	8	30	2	4	2	2	12	2	14	2	16	2	18	2	30	2	35	2	2	1	200
1	9	0.1	1	100	0.75	0	5	3	35	2	4	2	2	10	2	12	2	14	2	14	2	12	2	14	2	2	2	100
1	35	0.1	1	40	-1.5	0	7	1	35	2	4	2	3	18	3	6	3	8	3	8	2	8	2	8	1	2	1	40
1	4	0.2	1	100	0	0.5	5	2	35	2	4	2	1	0	2	12	2	14	2	14	2	12	2	14	2	2	2	100
2	10	0	1	140	0.75	0.5	5	3	45	2	4	2	2	30	2	25	2	25	2	25	2	20	2	25	2	2	2	140
1	5	0.1	1	60	-0.5	0	6	4	45	2	4	2	2	30	2	25	2	20	2	18	2	18	2	20	2	2	1	60
1	22	0.1	1	80	0.5	0	7	2	50	2	4	2	2	8	2	12	2	20	2	25	2	25	2	30	2	2	1	80
1	6	0.3	1	200	0.5	0	6	2	20	2	4	2	2	4	2	8	2	14	2	14	2	14	2	14	2	2	2	200
1	53	0.2	1	100	-2	0.5	1	10	45	2	3	1	2	4	2	6	2	8	2	8	2	10	2	14	2	2	2	100
1	40	0.1	2	0	-2	0.75	1	30	45	2	3	2	3	4	2	8	2	10	2	10	2	4	2	4	1	1	2	0
2	11	0.2	2	0	0	0	7	2	45	2	3	2	1	0	1	0	2	4	2	6	2	8	2	8	2	1	2	0
2	12	0.1	2		0	0.25	7	7	45	2	3	2	1	0	2	4	2	4	2	4	2	4	2	6	2	1	2
1	9	0.1	2	40	0	1	6	3	45	2	3	2	1	0	1	0	2	2	2	2	2	2	2	4	2	1	0	40
1	40	0.2	2	0	-1		1	20	45	2	3	2	2	4	2	6	2	6	2	8	2	6	2	8	1	1	2	0
1	19	0.1	2	0	-1.25	0	7	1	50	2	3	2	3	3	1	0	1	0	2	2	2	4	2	4	1	1	2	0
1	13	2	2	0	-6	6	7	8	50	2	3	2	1	0	1	0	1	0	2	2	2	2	2	2	2	1	2	0
2	5	0.3	2	0	4.25	1.5	4	2	18	2	4	2	1	0	1	0	2	2	2	4	2	4	2	6	2	1	2	0
2	13	0.1	2	0	0.75	0	6	12	30	2	4	2	3	2	1	0	1	0	1	0	1	0	2	2	1	1	2	0
2	6	0.2	2	0	0	0.25	5	1	35	2	4	2	3	15	1	0	1	0	1	0	1	0	2	2	2	1	2	0
2	1	0.5	2	0	0	0	7	1	50	2	4	2	1	0	1	0	1	0	1	0	2	2	2	4	2	1	2	0
2	29	0.1	2	0	-3.5	0.75	1	15	45	2	3	2	1	0	2	12	2	14	2	12	2	10	2	10	2	2	2	0
2	3	0.1	2	3000	-1	0.25	1	2	45	2	3	2	2	25	2	14	2	18	2	20	2	25	2	30	2	2	2	800
2	29	0.2	2	0	-3.375	1.5	1	3	45	2	3	2	1	0	2	16	2	16	2	16	2	16	2	14	2	2	2	800
1	14	0.8	2	0	-2.5	0	7	10	50	2	3	2	2	18	2	14	2	14	2	14	2	14	2	12	2	2	1	0
1	11	0.3	2	0	0	0.5	7	10	50	2	3	2	2	4	2	6	2	14	2	16	2	18	2	20	2	2	2	0
1	21	0	2	0	-0.5	0	1	10	50	2	3	2	2	20	2	20	2	30	2	25	2	35	2	35	2	2	2	0
1	12	0.1	2	0	0.5	0.75	7	2	40	2	4	2	2	20	2	20	2	16	2	20	2	18	2	18	2	2	2	0
1	4	0.1	2	0	-3.25	1.75	1	2	40	2	4	2	3	15	2	14	2	15	2	10	2	16	2	18	1	2	1	0
2	13	0.3	2	0	-0.5	1.5	2	5	40	2	4	2	2	12	2	18	2	16	2	18	2	20	2	20	2	2	2	0
2	3	0.4	2	100	-2.5	0.25	6	0.5	45	2	4	2	1	0	2	14	2	30	2	25	2	25	2	25	2	2	2	100
1	5	0.5	2	0	1.5	0	7	2	50	2	4	2	2	10	2	20	2	18	2	20	2	16	2	16	2	2	2	0
2	25	0.1	3		-8	0	5	1	30	2	3	2	3	12	3	10	1	0	2	2	2	4	2	6	1	1	2
2	11	0.1	3		0	0	6	1	30	2	3	2	1	0	1	0	2	2	2	4	2	4	2	4	2	1	2
2	4	0	3		0	0	6	2	30	3	3	2	1	0	1	0	2	4	2	4	2	4	2	6	2	1	2
2	4	0.4	3		-2.25	0.75	6	2	40	2	3	2	3	4	2	2	2	4	2	4	2	4	2	2	1	1	2
2	56	0.1	3		0	0	7	3	40	2	3	2	1	0	2	4	2	6	2	8	2	6	2	8	2	1	2
2	4	0.5	3		-2.75	0.5	7	1	40	2	3	2	3	10	3	5	1	0	1	0	1	0	2	4	1	1	2
2	4	0.5	3		1.25	0.5	7	1	40	2	3	2	1	0	1	0	2	2	2	4	2	2	2	4	2	1	2
2	24	0.4	3		-3.5	0.25	7	10	45	2	3	2	3	18	3	10	3	6	1	0	2	6	2	8	1	1	2
2	4	0.2	3		-5.5	0.25	7	3	35	2	4	2	1	0	2	10	2	10	2	10	2	8	2	8	2	1	2
2	14	0	3		-2.25	0.75	1	8	45	2	4	2	1	0	2	4	2	4	2	6	2	8	2	8	2	1	2
2	3	0.5	3		0.75	0.5	7	2	50	2	4	2	1	0	1	0	2	4	2	4	2	6	2	8	2	1	2
1	2	0.1	3		0	0.25	7	1	20	2	4	2	3	4	3	6	3	12	3	6	3	10	3	8	1	2	1
1	4	0.2	3		0.5	0	3	4	50	2	4	2	2	12	2	20	2	20	2	18	2	20	2	18	2	2	2
1	4	0	3		1	0	3	2	50	2	4	2	2	10	2	8	2	12	2	18	2	20	2	20	2	2	1
1	4	0	3		1.5	0.5	5	2	40	2	4	2	1	0	1	0	2	4	2	6	2	10	2	12	2	2	2
1	4	0	3		1.25	0.25	5	2	30	2	4	2	3	10	3	16	2	12	2	20	2	18	2	30	1	2	1
2	6	0.4	3		1.5	0	5	2.5	50	2	4	2	2	12	2	18	2	18	2	20	2	25	2	25	2	2	2
